# Supplementary material for: Hederagenin regulates the migration and invasion of hepatocellular carcinoma cells through FOXO signaling pathway
Source: PLoS One. 2024 Oct 9;19(10):e0310930. doi: 10.1371/journal.pone.0310930 (PMC11463763; doi:10.1371/journal.pone.0310930)
Supplement: S1 File — (XLSX) [file pone.0310930.s001.xlsx]

## Sheet: Sheet1
Huh-7
1.CCK-8													2.Cell scratch
Raw Data													0H
Empty group	Control	1.25	2.5	5	10	20	40	80	160				Control	1305169	216.704	0	255	282834780	282834780
0.30476	0.84276	0.88137	0.87002	0.86881	0.83437	0.81819	0.81738	0.42577	0.38142				Control	1208187	228.45	0	255	276010470	276010470
0.30897	0.7862	0.85638	0.80694	0.84234	0.83668	0.78753	0.79047	0.40512	0.35294				Control	1189881	239.725	0	255	285243765	285243765
0.29892	0.80829	0.80952	0.81406	0.66882	0.79684	0.81307	0.79089	0.39176	0.36233				Low	1391281	189.447	0	255	263574375	263574375
0.29071	0.7622	0.81426	0.81614	0.83112	0.80272	0.80039	0.774	0.38969	0.35966				Low	1434109	204.562	0	255	293364750	293364750
0.2972	0.79981	0.80616	0.80886	0.82631	0.84575	0.78232	0.78448	0.39239	0.35672				Low	1221781	188.976	0	255	230887455	230887455
0.29431	0.78564	0.80078	0.81263	0.81721	0.82464	0.80288	0.77928	0.37282	0.35929				High	893189	157.406	0	255	140593230	140593230
													High	1488600	169.735	0	255	228904320	228904320
Calculating Data													High	1719132	186.218	0	255	320133120	320133120
Empty group	Control	1.25	2.5	5	10	20	40	80	160
0.30476	0.84276	-0.168333	-0.145557	-0.143129	-0.0740193	-0.0415514	-0.039926	0.745906	0.834901				24H
0.30897	0.7862	-0.118186	-0.0189764	-0.0900125	-0.0786547	0.019973	0.0140734	0.787343	0.892051				Control	599945	165.416	0	255	99240645	99240645
0.29892	0.80829	-0.0241536	-0.0332639	0.258185	0.00129096	-0.0312773	0.0132306	0.814152	0.873209				Control	649145	149.062	0	255	96762555	96762555
0.29071	0.7622	-0.0336652	-0.0374378	-0.0674977	-0.0105083	-0.00583272	0.0471233	0.818306	0.878566				Control	666194	210.077	0	255	139952160	139952160
0.2972	0.79981	-0.0174112	-0.0228292	-0.0578456	-0.0968552	0.0304278	0.0260934	0.812888	0.884466				Low	1011716	157.279	0	255	159122040	159122040
0.29431	0.78564	-0.00661532	-0.0303943	-0.0395849	-0.0544944	-0.0108293	0.0365281	0.852159	0.879309				Low	967553	146.806	0	255	142042395	142042395
		-0.061394	-0.0480764	-0.0233141	-0.0522068	-0.00651498	0.0161871	0.805126	0.87375				Low	975683	198.32	0	255	193497825	193497825
		mean value	mean value	mean value	mean value	mean value	mean value	mean value	mean value				High	824079	149.348	0	255	123074730	123074730
													High	1290184	159.356	0	255	221533545	221533545
													High	1469355	151.085	0	255	221997645	221997645
3.Transwell
Migration
High	26	19977	768.346	0.635	255	195928
High	12	1227	613.5	0.039	255	156442							4.Plate cloning
High	18	8237	457.611	0.262	255	116691							Control	423	70158	165.858	1.027	255	42293.8
Low	86	44235	514.36	1.406	255	131162							Control	461	56308	122.143	0.832	255	31146.5
Low	69	30860	489.841	0.981	255	124910							Control	464	61606	132.772	0.884	255	33856.7
Low	102	49105	481.422	1.561	255	122762							Low	123	11979	97.39	0.181	255	24834.5
Control	767	573259	747.404	18.223	255	190588							Low	141	15622	110.794	0.23	255	28252.6
Control	648	456009	703.718	14.496	255	179448							Low	128	29683	231.898	0.472	255	59134.1
Control	788	624618	792.662	19.856	255	202129							High	16	1071	66.938	0.016	255	17069.1
													High	14	938	67	0.015	255	17085
Invasion													High	12	845	70.417	0.013	255	17956.2
High	22	8778	399	0.279	255	101745
High	23	10682	464.435	0.34	255	118431
High	16	7257	453.562	0.231	255	115658
Low	85	27408	365.44	0.871	255	93187.2
Low	98	59298	605.082	1.885	255	154296
Low	79	28277	357.937	0.899	255	91273.9
Control	524	477924	796.54	15.193	255	203118
Control	398	192077	486.271	6.106	255	123999
Control	478	347239	726.441	11.038	255	185243
5.qRT-PCR
Raw Data										Raw Data
FOXO1-1	FOXO1-1		FOXO1-2	FOXO1-2		FOXO1-3	FOXO1-3			FOXO6-1	FOXO6-1		FOXO6-2	FOXO6-2		FOXO6-3	FOXO6-3
Control	Treatment		Control	Treatment		Control	Treatment			Control	Treatment		Control	Treatment		Control	Treatment
29.19	29.46		29.66	29.6		29.6	28.87			25.06	25.75		30.17	30.48		24.74	25.13
29.29	28.34		29.87	29.54		29.33	28.7			24.91	25.76		29.49	30.56		24.97	25
29.31	29.26		29.5	29.44		29.51	28.94			25.12	25.55		29.63	30.47		24.74	25.09
Calculating Data										Calculating Data
29.2633	29.02		29.6767	29.5267		29.48	28.8367			25.03	25.6867		29.7633	30.5033		24.8167	25.0733
0.0524934	0.487716		0.151511	0.0659966		0.11225	0.100775			0.0883176	0.0967241		0.293182	0.0402768		0.108423	0.054365
Raw Data										Raw Data
GAPDH-1	GAPDH-1		GAPDH-2	GAPDH-2		GAPDH-3	GAPDH-3			GAPDH-1	GAPDH-1		GAPDH-2	GAPDH-2		GAPDH-3	GAPDH-3
Control	Treatment		Control	Treatment		Control	Treatment			Control	Treatment		Control	Treatment		Control	Treatment
21.28	22.2		21.08	21.87		20.01	20.41			20.59	20.54		20.31	20.65		20.58	20.53
21.27	21.97		21.01	21.9		20.05	20.57			20.52	20.28		20.45	20.77		20.76	20.41
21.12	21.91		21.25	21.93		20.06	20.75			20.39	20.47		20.44	20.61		20.8	20.53
Calculating Data										Calculating Data
21.2233	22.0267		21.1133	0.100775		20.04	20.5767			20.5	20.43		20.4	20.6767		20.7133	20.49
0.0731817	0.124989		21.9	0.0244949		0.0216025	0.138884			0.0828654	0.109848		0.0637704	0.0679869		0.0956847	0.0565685
6.Western Blotting
	对照	给药
FOXO1	0.669307	0.774471		1	1.15712
	0.745339	0.827854		1	1.11071
	0.599107	0.693894		1	1.15821
FOXO6	0.787477	0.608655		1	0.772918
	0.707546	0.418114		1	0.590936
	0.753114	0.315946		1	0.419519
IGF1R	0.71106	0.410916		1	0.577892
	0.697416	0.451521		1	0.64742
	0.776277	0.36587		1	0.471314
P-FOXO1	0.326263	0.250558		1	0.767961
	0.356942	0.293295		1	0.821688
	0.44216	0.329002		1	0.744079
MMP2	0.533467	0.453458		1	0.850021
	1.09924	0.688266		1	0.62613
	0.827289	0.204939		1	0.247723
MMP9	0.59652	0.392766		1	0.658429
	0.663572	0.482525		1	0.727163
	0.741963	0.626494		1	0.844373
VEGF	0.227472	0.114225		1	0.502149
	0.235616	0.0835365		1	0.354545
	0.29115	0.141917		1	0.487436
