# Supplementary material for: Hederagenin regulates the migration and invasion of hepatocellular carcinoma cells through FOXO signaling pathway
Source: PLoS One. 2024 Oct 9;19(10):e0310930. doi: 10.1371/journal.pone.0310930 (PMC11463763; doi:10.1371/journal.pone.0310930)
Supplement: S2 File — (XLSX) [file pone.0310930.s002.xlsx]

## Sheet: Sheet1
SMMC-7721
1.CCK-8												2.Cell scratch
Raw Data												0H
Empty group	Control	5	10	20	40	80						Control	660913	218.027	0	255	144097185	144097185
0.27631	2.6345	2.6206	2.6804	2.1589	2.1007	1.5614						Control	648127	219.604	0	255	142331310	142331310
0.27409	2.7944	2.117	2.328	2.0185	1.9948	1.4019						Control	622726	228.388	0	255	142222935	142222935
0.27741	2.6115	2.1135	2.4991	2.3752	1.746	1.3681						Low	579955	220.635	0	255	127958490	127958490
0.27459	2.6827	2.54	2.4467	2.2417	1.7078	1.2832						Low	983983	227.84	0	255	224190390	224190390
0.26989	2.7745	2.6017	2.2972	2.3756	1.856	1.4422						Low	972140	231.096	0	255	224658060	224658060
0.26341	2.8558	2.6621	2.3176	2.2019	1.6291	1.5423						High	766467	241.724	0	255	185273820	185273820
												High	751879	216.395	0	255	162702495	162702495
												High	753947	205.263	0	255	154757715	154757715
Calculating Data
Empty group	Control	5	10	20	40	80						24H
0.27631	2.6345	0.042792	0.018441	0.231363	0.254741	0.474599						Control	441294	217.987	0	255	96196455	96196455
0.27409	2.7944	0.248096	0.162174	0.288425	0.297913	0.539622						Control	471996	210.821	0	255	99506865	99506865
0.27741	2.6115	0.249523	0.092505	0.143114	0.399342	0.553402						Control	485792	219.738	0	255	106747080	106747080
0.27459	2.6827	0.0756504	0.113778	0.197418	0.414915	0.588013						Low	546459	226.815	0	255	123945045	123945045
0.26989	2.7745	0.050497	0.174439	0.142513	0.354498	0.523193						Low	868111	229.188	0	255	198960945	198960945
0.26341	2.8558	0.0258736	0.165695	0.212686	0.446999	0.482385						Low	850442	238.878	0	255	203151870	203151870
		0.115405	0.121172	0.202587	0.361402	0.526869						High	714114	235.652	0	255	168282405	168282405
		mean value	mean value	mean value	mean value	mean value						High	724098	244.156	0	255	176792520	176792520
												High	752948	243.341	0	255	183223365	183223365
3.Transwell
Migration
High	28	35925	1283.04	1.142	255	327174						4.Plate cloning
High	29	26688	920.276	0.848	255	234670						Control	607	270772	446.082	6.076	255	113751
High	30	26405	880.167	0.839	255	224442						Control	564	275991	489.346	6.246	255	124783
Low	290	335889	1158.24	10.678	255	295351						Control	468	239873	512.549	5.587	255	130700
Low	192	242240	1261.67	7.701	255	321725						Low	363	146137	402.581	3.399	255	102658
Low	198	207323	1047.09	6.591	255	267007						Low	346	124767	360.598	3.029	255	91952.6
Control	745	940760	1262.77	29.906	255	322005						Low	293	131201	447.785	3.125	255	114185
Control	642	755669	1177.06	24.022	255	300149						High	18	10117	562.056	0.243	255	143324
Control	667	910832	1365.57	28.955	255	348219						High	12	3341	278.417	0.08	255	70996.2
												High	17	8166	480.353	0.195	255	122490
Invasion
High	16	12285	767.812	0.391	255	195792
High	20	17392	869.6	0.553	255	221748
High	57	46781	820.719	1.487	255	209283
Low	116	120697	1040.49	3.837	255	265325
Low	117	118337	1011.43	3.762	255	257914
Low	109	120845	1108.67	3.842	255	282711
Control	391	436265	1115.77	13.868	255	284521
Control	416	655217	1575.04	20.829	255	401635
Control	528	553687	1048.65	17.601	255	267406
5.qRT-PCR
Raw Data										Raw Data
FOXO1-1	FOXO1-1		FOXO1-2	FOXO1-2		FOXO1-3	FOXO1-3			FOXO6-1	FOXO6-1		FOXO6-2	FOXO6-2		FOXO6-3	FOXO6-3
Control	Treatment		Control	Treatment		Control	Treatment			Control	Treatment		Control	Treatment		Control	Treatment
31.28	30.95		29.21	29.45		30.5	30.56			25.37	25.59		25.78	26.49		26.14	26.46
31.15	31.51		29.25	29.53		31.09	30.62			25.3	25.48		25.83	26.3		25.94	26.59
31.33	31.29		29.59	29.45		30.56	30.91			25.33	25.37		25.6	26.22		25.89	26.27
Calculating Data										Calculating Data
31.2533	31.25		29.35	29.4767		30.7167	30.6967			25.3333	25.48		25.7367	26.3367		25.99	26.44
0.0758654	0.230362		0.170489	0.0377124		0.265121	0.152825			0.0286744	0.0898146		0.0987702	0.113235		0.108012	0.131403
Raw Data										Raw Data
GAPDH-1	GAPDH-1		GAPDH-2	GAPDH-2		GAPDH-3	GAPDH-3			GAPDH-1	GAPDH-1		GAPDH-2	GAPDH-2		GAPDH-3	GAPDH-3
Control	Treatment		Control	Treatment		Control	Treatment			Control	Treatment		Control	Treatment		Control	Treatment
21.05	22.06		20.94	21.89		21.08	21.66			22.45	21.43		22.15	21.7		20.56	20.75
20.84	21.64		21.07	21.95		21.1	21.68			22.62	21.49		22.16	21.99		20.75	20.74
20.75	22.02		21	21.64		21.09	21.69			22.27	21.89		21.9	21.75		20.5	20.73
Calculating Data										Calculating Data
20.88	21.9067		21.0033	21.8267		21.09	21.6767			22.4467	21.6033		22.07	21.8133		20.6033	20.74
0.125698	0.189268		0.0531246	0.134247		0.00816497	0.0124722			0.142906	0.204179		0.120277	0.126579		0.106562	0.00816497
6.Western Blotting
	Control	Treatment		Control	Treatment
FOXO1	0.42203	0.649756		1	1.5396
	1.08505	1.58767		1	1.46323
	0.842693	1.12473		1	1.33468
FOXO6	0.172663	0.145969		1	0.845401
	0.234039	0.117721		1	0.502997
	0.246273	0.203285		1	0.825445
IGF1R	0.119826	0.0743297		1	0.620314
	0.531016	0.354195		1	0.667014
	0.537145	0.324774		1	0.60463
p-FOXO1	0.0986744	0.0790981		1	0.801607
	0.0890242	0.0658147		1	0.73929
	0.0560076	0.0530502		1	0.947196
MMP2	0.167653	0.0769952		1	0.459253
	0.205989	0.105086		1	0.510155
	0.198098	0.111448		1	0.562593
MMP9	0.185569	0.100971		1	0.544115
	0.248544	0.143528		1	0.577474
	0.193363	0.0931416		1	0.481692
VEGFA	0.938244	0.641521		1	0.683747
	0.452723	0.304726		1	0.673096
	0.440093	0.315849		1	0.717688
